# Supplementary material for: Pitaya‑inspired compartmentalized microspheres with natural tannic acid-copper coating orchestrate smart release of ions and multi-drugs for synergistic treatment of infected bone defects
Source: Regen Biomater. 2026 May 27;13:rbag101. doi: 10.1093/rb/rbag101 (PMC13278850; doi:10.1093/rb/rbag101)
Supplement: rbag101_Supplementary_Data [file rbag101_supplementary_data.zip]

Archive with 3 entries (3 files):
- 03-Jun-2026_094809_Supplementary_File.docx
- Supplementary_File.docx
- 04-Jun-2026_021145_Supplementary_File.docx
